# Supplementary material for: Expression Analysis of miRNA Profiles in Colorectal Cancer with a Bioinformatics Approach: An Emphasis on miR-4295, miR-4720-5p, miR-4773, and miR-6831-5p
Source: Diagnostics (Basel). 2026 Feb 19;16(4):614. doi: 10.3390/diagnostics16040614 (PMC12939287; doi:10.3390/diagnostics16040614)
Supplement: Supplementary file 1 [file diagnostics-16-00614-s001.zip]

Archive with 2 entries (2 files):
- Supplementary Table S2 -Common target genes of miRNAs.xlsx
- Supplementary Table S1-Common target genes of signal pathways.xlsx
