# Supplementary material for: Expression Analysis of miRNA Profiles in Colorectal Cancer with a Bioinformatics Approach: An Emphasis on miR-4295, miR-4720-5p, miR-4773, and miR-6831-5p
Source: Diagnostics (Basel). 2026 Feb 19;16(4):614. doi: 10.3390/diagnostics16040614 (PMC12939287; doi:10.3390/diagnostics16040614)
Supplement: Supplementary file 1 [file diagnostics-16-00614-s001.zip › Supplementary Table S2 -Common target genes of miRNAs.xlsx]

## Sheet: Target genes Venn diagram
32 elements included exclusively in "miR-4295":	4 common elements in "miR-4295" and "miR-4773":	1 common element in "miR-4295" and "miR-6831-5p":	1 common element in "miR-4720-5p" and "miR-6831-5p":	6 elements included exclusively in "miR-4720-5p":	15 elements included exclusively in "miR-4773":	2 common elements in "miR-4773" and "miR-6831-5p":	12 elements included exclusively in "miR-6831-5p":
RNF41	CBLB	WNT2B	SMARCAD1	AGAP1	SMAD2	TGFBR1	SMAD6
ARAP2	EPS15			ERBB3	CHMP4C	ACVR1C	IGF1R
MET	SOD2			PRKAG1	CAV2		ADRB3
SMURF2	ABL2			JAK2	TRAF6		BRAF
CLTC				CAMK2A	DNM1		NLK
CHMP4B				NRG1	PIP5K1A		PDPK1
ASAP1					STAMBP		HAND1
RAB5A					FGFR2		FZD3
ZFYVE9					KDR		ACVR2B
HSPA8					PARD6B		SKIL
LDLR					ERBB4		WNT9A
TGFBR2					SMAD4		RPS6KB2
RAG1					PCGF5
SOS2					LIFR
PRKAA2					CAMK2D
GADD45A
S1PR1
SOS1
PRKAA1
IGF1
CDKN1A
PTEN
CCNG2
BCL2L11
JARID2
INHBB
HOXB1
INHBA
ACVR1
SMAD5
TGFA
EREG
