# Supplementary material for: Expression Analysis of miRNA Profiles in Colorectal Cancer with a Bioinformatics Approach: An Emphasis on miR-4295, miR-4720-5p, miR-4773, and miR-6831-5p
Source: Diagnostics (Basel). 2026 Feb 19;16(4):614. doi: 10.3390/diagnostics16040614 (PMC12939287; doi:10.3390/diagnostics16040614)
Supplement: Supplementary file 1 [file diagnostics-16-00614-s001.zip › Supplementary Table S1-Common target genes of signal pathways.xlsx]

## Sheet: Target genes Venn diagram
23 elements included exclusively in "Endocytosis":	2 common elements in "Endocytosis" and "FoxO signaling pathway":	12 elements included exclusively in "FoxO signaling pathway":	17 elements included exclusively in "Signaling pathways regulating pluripotency of stem cells":	2 common elements in "FoxO signaling pathway" and "Signaling pathways regulating pluripotency of stem cells":	2 common elements in "Endocytosis", "FoxO signaling pathway" and "Signaling pathways regulating pluripotency of stem cells":	1 common element in "Endocytosis" and "Signaling pathways regulating pluripotency of stem cells":	4 common elements in "FoxO signaling pathway" and "ErbB signaling pathway":	3 common elements in "Endocytosis" and "ErbB signaling pathway":	7 elements included exclusively in "ErbB signaling pathway":
RNF41	TGFBR2	RAG1	JARID2	IGF1	SMAD2	FGFR2	SOS2	CBLB	TGFA
ARAP2	TGFBR1	PRKAA2	INHBB	SMAD4	IGF1R		SOS1	ERBB4	ABL2
MET		GADD45A	HOXB1				CDKN1A		EREG
SMURF2		S1PR1	WNT2B				BRAF		CAMK2A
CLTC		PRKAA1	INHBA						NRG1
CHMP4B		SOD2	ACVR1						CAMK2D
ASAP1		PTEN	SMAD5
RAB5A		CCNG2	SMARCAD1
EPS15		BCL2L11	JAK2
ZFYVE9		PRKAG1	PCGF5
HSPA8		NLK	LIFR
LDLR		PDPK1	ACVR1C
AGAP1			HAND1
CHMP4C			FZD3
CAV2			ACVR2B
TRAF6			SKIL
DNM1			WNT9A
PIP5K1A
STAMBP
KDR
PARD6B
SMAD6
ADRB3
